# Supplementary material for: Colonization of distant organs by tumor cells generating circulating homotypic clusters adaptive to fluid shear stress
Source: Sci Rep. 2021 Mar 17;11:6150. doi: 10.1038/s41598-021-85743-z (PMC7969766; doi:10.1038/s41598-021-85743-z)
Supplement: Supplementary file 2 — Supplementary Table S1. [file 41598_2021_85743_MOESM2_ESM.xlsx]

## Sheet: Supplementary Table S1
Supplementary Table S1. CadH signature genes.
	Ratio of FPKM
Genes	H/Parental	H/EE	EE/Parental	EE/H	EBP-H signature genes	E-cadherin interactome*
BMPR2	10.5588	37.3097	0.283005	0.0268027	Yes	Receptor
BSG	8.03647	21.992	0.365427	0.0454711	Yes	Transmembrane
BZW2	3.37124	3.0487	1.1058	0.328008	Yes	Unknown
CAPG	2.20817	7.33163	0.301185	0.136395	Yes	Actin dynamics regulator
CCS	3.58418	5.56238	0.644361	0.179779	Yes	Transporter/channel
CCT8	1.59678	1.75078	0.912037	0.571173	Yes	Other
CDH26	3.2213	div. by zero	0	0
CGN	2.64131	6.86806	0.384579	0.145602	Yes	Actin binding adaptor
CHMP2B	3.40235	3.56466	0.954465	0.280531	Yes	Trafficking/Golgi/ER
CIP2A	7.66536	6.69091	1.14564	0.149457
CNN3	1.74532	1.87238	0.932142	0.534081	Yes	Actin binding adaptor
CTNNA2	34.555	111.468	0.31	0.00897121	Yes	Actin binding adaptor
DDX6	6.37723	5.48404	1.16287	0.182347	Yes	RNA/ribosome/translation
DOCK9	3.24849	24.3695	0.133302	0.0410349	Yes	GTPase regulation
EEF1G	31.8528	858.525	0.0371017	0.00116479	Yes	RNA/ribosome/translation
EIF2S3	1.67138	3.45393	0.483909	0.289526	Yes	RNA/ribosome/translation
EIF4G2	2.98537	3.43277	0.869667	0.29131	Yes	RNA/ribosome/translation
EMD	4.67623	4.6691	1.00153	0.214174	Yes	Actin binding adaptor
EXOC3	3.4374	5.64695	0.608718	0.177087	Yes	Trafficking/Golgi/ER
FSCN1	1.86317	1.51162	1.23256	0.661541	Yes	Actin binding adaptor
GPRC5A	57.7183	178.86	0.322701	0.00559097	Yes	Receptor
HSPA5	4.30555	3.29925	1.30501	0.303099	Yes	Trafficking/Golgi/ER
KLC2	1.7002	3.14168	0.541175	0.318301	Yes	Cytoskeletal motor
LARP1	2.15865	4.20358	0.513526	0.237893	Yes	RNA/ribosome/translation
LDHA	3.0055	3.73224	0.80528	0.267936	Yes	Metabolic enzyme
MAPRE1	1.68755	22.6726	0.0744312	0.044106	Yes	MT binding
MYO1B	3.13815	2.40116	1.30693	0.416466	Yes	Cytoskeletal motor
NDRG1	1.98905	5.52311	0.360132	0.181057	Yes	Adaptor
NOP56	1.62003	2.61836	0.618721	0.381919	Yes	RNA/ribosome/translation
OLA1	1.54309	2.98429	0.51707	0.335088	Yes	Metabolic enzyme
PAK2	3.2023	3.35195	0.955356	0.298334	Yes	Kinase/phosphatase
PARK7	1.77084	2.10696	0.84047	0.474617	Yes	Metabolic enzyme
PFN1	2.59115	2.36339	1.09637	0.423121	Yes	Actin dynamics regulator
PKP1	1.77081	26.1819	0.067635	0.0381943	Yes	Adaptor
PKP2	1.83075	1.99386	0.918194	0.50154	Yes	Adaptor
PPFIBP1	1.75147	2.38277	0.735057	0.41968	Yes	Adaptor
PPP1CA	2.04668	3.11418	0.657212	0.321111	Yes	Kinase/phosphatase
PRDX1	1.50429	3.88322	0.387383	0.257518	Yes	Metabolic enzyme
RAB1A	1.87523	1.56652	1.19707	0.638359	Yes	Trafficking/Golgi/ER
RACK1	1.86467	2.17599	0.85693	0.459562
RANBP1	1.55328	1.58364	0.980829	0.631458	Yes	Adaptor
RPL14	7.40905	25.5729	0.289723	0.039104	Yes	RNA/ribosome/translation
RPL23A	1.56392	7.99709	0.195561	0.125046	Yes	RNA/ribosome/translation
RPL24	2.58217	2.44828	1.05469	0.40845	Yes	RNA/ribosome/translation
SCRIB	1.97462	2.13815	0.923516	0.467694	Yes	Adaptor
SERBP1	3.41111	2.76003	1.2359	0.362315	Yes	RNA/ribosome/translation
SH3GL1	1.72366	9.71357	0.177449	0.102949	Yes	Trafficking/Golgi/ER
SHTN1	7.36328	9.06184	0.81256	0.110353
SLC3A2	1.9193	2.20141	0.871852	0.454255	Yes	Transporter/channel
SNX2	1.86773	1.68899	1.10583	0.592071	Yes	Trafficking/Golgi/ER
SPTAN1	18.2876	14.4256	1.26772	0.0693211	Yes	Cytoskeleton
STK24	1.72585	5.47482	0.315235	0.182654	Yes	Kinase/phosphatase
TBC1D10A	5.00963	56.1453	0.0892262	0.0178109	Yes	GTPase regulation
TNKS1BP1	3.12139	3.09181	1.00957	0.323435	Yes	Adaptor
TWF1	1.90267	3.86088	0.492808	0.259008	Yes	Actin dynamics regulator
TWF2	1.76034	2.22721	0.790378	0.448992	Yes	Actin dynamics regulator
VCL	2.8667	1.93146	1.48422	0.517743	Yes	Actin binding adaptor
ZC3HAV1	4.8939	16.588	0.295026	0.0602844	Yes	RNA/ribosome/translation
*Data are derived from a previous report (Guo et al. 2014).
ER, endoplasmic reticulum; FPKM, fragments per kilobase of transcript per million mapped reads.
