# Supplementary material for: Colonization of distant organs by tumor cells generating circulating homotypic clusters adaptive to fluid shear stress
Source: Sci Rep. 2021 Mar 17;11:6150. doi: 10.1038/s41598-021-85743-z (PMC7969766; doi:10.1038/s41598-021-85743-z)
Supplement: Supplementary file 3 — Supplementary Table S2. [file 41598_2021_85743_MOESM3_ESM.xlsx]

## Sheet: Supplementary Table S2
Supplementary Table S2. Overrepresented GO terms in specifically up-regulated genes in clone H
PANTHER GO term (Slim Biological Process)	Definition	Reference genes (total 20,851)	Up in clone H (total 1,813)	Expected	Fold Enrichment	p-value
histone H4-K8 acetylation	GO:0043982	2	2	0.17	11.5	0.0344
histone H4-K5 acetylation	GO:0043981	2	2	0.17	11.5	0.0344
circadian regulation of gene expression	GO:0032922	6	4	0.52	7.67	0.00579
positive regulation of RNA polymerase II transcriptional preinitiation complex assembly	GO:0045899	5	3	0.43	6.9	0.0211
posttranslational protein targeting to endoplasmic reticulum membrane	GO:0006620	7	4	0.61	6.57	0.00852
regulation of RNA polymerase II transcriptional preinitiation complex assembly	GO:0045898	6	3	0.52	5.75	0.0298
positive regulation of DNA-templated transcription, initiation	GO:2000144	7	3	0.61	4.93	0.04
positive regulation of transcription initiation from RNA polymerase II promoter	GO:0060261	7	3	0.61	4.93	0.04
negative regulation of chromatin silencing	GO:0031936	12	5	1.04	4.79	0.00892
regulation of circadian rhythm	GO:0042752	13	5	1.13	4.42	0.0116
response to reactive oxygen species	GO:0000302	11	4	0.96	4.18	0.0273
protein targeting to ER	GO:0045047	17	6	1.48	4.06	0.008
establishment of protein localization to endoplasmic reticulum	GO:0072599	17	6	1.48	4.06	0.008
protein K63-linked ubiquitination	GO:0070534	12	4	1.04	3.83	0.0341
activation of JUN kinase activity	GO:0007257	12	4	1.04	3.83	0.0341
positive regulation of JUN kinase activity	GO:0043507	12	4	1.04	3.83	0.0341
cell cycle arrest	GO:0007050	12	4	1.04	3.83	0.0341
negative regulation of translation	GO:0017148	25	8	2.17	3.68	0.00374
regulation of chromatin silencing	GO:0031935	16	5	1.39	3.59	0.0225
regulation of protein dephosphorylation	GO:0035304	13	4	1.13	3.54	0.0419
JUN phosphorylation	GO:0007258	13	4	1.13	3.54	0.0419
regulation of JUN kinase activity	GO:0043506	13	4	1.13	3.54	0.0419
negative regulation of cell migration	GO:0030336	13	4	1.13	3.54	0.0419
negative regulation of actin filament polymerization	GO:0030837	24	7	2.09	3.35	0.00987
negative regulation of chromosome organization	GO:2001251	32	9	2.78	3.23	0.00441
Arp2/3 complex-mediated actin nucleation	GO:0034314	18	5	1.57	3.19	0.0325
ribosomal large subunit assembly	GO:0000027	22	6	1.91	3.14	0.0212
positive regulation of MAP kinase activity	GO:0043406	37	10	3.22	3.11	0.0035
protein localization to endoplasmic reticulum	GO:0070972	26	7	2.26	3.1	0.014
activation of MAPK activity	GO:0000187	30	8	2.61	3.07	0.00924
positive regulation of JNK cascade	GO:0046330	23	6	2	3	0.025
circadian rhythm	GO:0007623	27	7	2.35	2.98	0.0164
rhythmic process	GO:0048511	28	7	2.43	2.88	0.0191
insulin receptor signaling pathway	GO:0008286	20	5	1.74	2.88	0.045
epidermal growth factor receptor signaling pathway	GO:0007173	20	5	1.74	2.88	0.045
negative regulation of organelle organization	GO:0010639	70	17	6.09	2.79	0.00047
cellular response to insulin stimulus	GO:0032869	33	8	2.87	2.79	0.0146
RNA polymerase II preinitiation complex assembly	GO:0051123	25	6	2.17	2.76	0.0338
positive regulation of cellular amide metabolic process	GO:0034250	25	6	2.17	2.76	0.0338
positive regulation of translation	GO:0045727	25	6	2.17	2.76	0.0338
histone deacetylation	GO:0016575	25	6	2.17	2.76	0.0338
positive regulation of protein serine/threonine kinase activity	GO:0071902	46	11	4	2.75	0.00497
ATP biosynthetic process	GO:0006754	38	9	3.3	2.72	0.0111
aerobic respiration	GO:0009060	38	9	3.3	2.72	0.0111
ATP synthesis coupled proton transport	GO:0015986	38	9	3.3	2.72	0.0111
energy coupled proton transport, down electrochemical gradient	GO:0015985	38	9	3.3	2.72	0.0111
positive regulation of cytoskeleton organization	GO:0051495	51	12	4.43	2.71	0.00383
response to insulin	GO:0032868	34	8	2.96	2.71	0.0168
translational initiation	GO:0006413	39	9	3.39	2.65	0.0128
positive regulation of stress-activated MAPK cascade	GO:0032874	26	6	2.26	2.65	0.0389
positive regulation of stress-activated protein kinase signaling cascade	GO:0070304	26	6	2.26	2.65	0.0389
cytoplasmic translation	GO:0002181	52	12	4.52	2.65	0.00437
respiratory electron transport chain	GO:0022904	31	7	2.7	2.6	0.0291
electron transport chain	GO:0022900	31	7	2.7	2.6	0.0291
purine nucleoside triphosphate biosynthetic process	GO:0009145	40	9	3.48	2.59	0.0146
purine ribonucleoside triphosphate biosynthetic process	GO:0009206	40	9	3.48	2.59	0.0146
purine ribonucleoside triphosphate metabolic process	GO:0009205	40	9	3.48	2.59	0.0146
positive regulation of supramolecular fiber organization	GO:1902905	49	11	4.26	2.58	0.00741
chromatin organization involved in regulation of transcription	GO:0034401	58	13	5.04	2.58	0.00382
regulation of actin filament polymerization	GO:0030833	72	16	6.26	2.56	0.00217
nucleoside triphosphate biosynthetic process	GO:0009142	45	10	3.91	2.56	0.011
fatty acid catabolic process	GO:0009062	27	6	2.35	2.56	0.0445
cytoplasmic microtubule organization	GO:0031122	27	6	2.35	2.56	0.0445
regulation of protein polymerization	GO:0032271	77	17	6.7	2.54	0.00156
purine nucleoside triphosphate metabolic process	GO:0009144	41	9	3.56	2.52	0.0165
regulation of actin filament organization	GO:0110053	82	18	7.13	2.52	0.00114
chromatin silencing	GO:0006342	55	12	4.78	2.51	0.0101
chromatin organization involved in negative regulation of transcription	GO:0097549	55	12	4.78	2.51	0.0101
negative regulation of gene expression, epigenetic	GO:0045814	55	12	4.78	2.51	0.0101
positive regulation of protein complex assembly	GO:0031334	46	10	4	2.5	0.0125
regulation of actin filament length	GO:0030832	74	16	6.43	2.49	0.00249
regulation of actin polymerization or depolymerization	GO:0008064	74	16	6.43	2.49	0.00249
activation of protein kinase activity	GO:0032147	51	11	4.43	2.48	0.0151
regulation of supramolecular fiber organization	GO:1902903	93	20	8.09	2.47	0.000683
ribonucleoside triphosphate metabolic process	GO:0009199	42	9	3.65	2.46	0.0187
Notch signaling pathway	GO:0007219	42	9	3.65	2.46	0.0187
ATP metabolic process	GO:0046034	56	12	4.87	2.46	0.0106
ribonucleoside triphosphate biosynthetic process	GO:0009201	42	9	3.65	2.46	0.0187
actin filament polymerization	GO:0030041	75	16	6.52	2.45	0.00269
actin polymerization or depolymerization	GO:0008154	80	17	6.96	2.44	0.00198
positive regulation of cellular component biogenesis	GO:0044089	66	14	5.74	2.44	0.00545
organophosphate catabolic process	GO:0046434	38	8	3.3	2.42	0.028
protein polymerization	GO:0051258	91	19	7.91	2.4	0.00121
cellular response to peptide	GO:1901653	48	10	4.17	2.4	0.0238
cellular response to peptide hormone stimulus	GO:0071375	48	10	4.17	2.4	0.0238
regulation of translation	GO:0006417	77	16	6.7	2.39	0.00317
regulation of gene expression, epigenetic	GO:0040029	77	16	6.7	2.39	0.00317
regulation of protein complex assembly	GO:0043254	97	20	8.43	2.37	0.00158
transcription initiation from RNA polymerase II promoter	GO:0006367	34	7	2.96	2.37	0.0422
intracellular protein transmembrane transport	GO:0065002	34	7	2.96	2.37	0.0422
proton transmembrane transport	GO:1902600	49	10	4.26	2.35	0.025
regulation of actin cytoskeleton organization	GO:0032956	108	22	9.39	2.34	0.000861
regulation of MAP kinase activity	GO:0043405	64	13	5.56	2.34	0.00935
regulation of actin filament-based process	GO:0032970	109	22	9.48	2.32	0.000914
protein localization to nucleus	GO:0034504	55	11	4.78	2.3	0.019
regulation of cellular amide metabolic process	GO:0034248	81	16	7.04	2.27	0.0071
positive regulation of protein kinase activity	GO:0045860	71	14	6.17	2.27	0.00811
import into nucleus	GO:0051170	51	10	4.43	2.26	0.0282
nucleoside triphosphate metabolic process	GO:0009141	51	10	4.43	2.26	0.0282
protein import into nucleus	GO:0006606	51	10	4.43	2.26	0.0282
cellular respiration	GO:0045333	57	11	4.96	2.22	0.0219
response to peptide hormone	GO:0043434	57	11	4.96	2.22	0.0219
response to peptide	GO:1901652	57	11	4.96	2.22	0.0219
gene silencing	GO:0016458	73	14	6.35	2.21	0.0149
positive regulation of kinase activity	GO:0033674	73	14	6.35	2.21	0.0149
negative regulation of cellular component organization	GO:0051129	94	18	8.17	2.2	0.00428
energy derivation by oxidation of organic compounds	GO:0015980	68	13	5.91	2.2	0.0129
posttranscriptional regulation of gene expression	GO:0010608	100	19	8.7	2.19	0.00338
ribosomal small subunit biogenesis	GO:0042274	53	10	4.61	2.17	0.0323
positive regulation of transferase activity	GO:0051347	80	15	6.96	2.16	0.0116
ribonucleoprotein complex subunit organization	GO:0071826	118	22	10.26	2.14	0.00243
ribonucleoprotein complex assembly	GO:0022618	113	21	9.83	2.14	0.00332
regulation of protein serine/threonine kinase activity	GO:0071900	104	19	9.04	2.1	0.00649
regulation of cytoskeleton organization	GO:0051493	150	27	13.04	2.07	0.00115
generation of precursor metabolites and energy	GO:0006091	103	18	8.96	2.01	0.0104
actin filament organization	GO:0007015	161	28	14	2	0.00165
regulation of cellular component biogenesis	GO:0044087	144	25	12.52	2	0.00252
nuclear transport	GO:0051169	98	17	8.52	2	0.014
nucleocytoplasmic transport	GO:0006913	98	17	8.52	2	0.014
translational elongation	GO:0006414	225	39	19.56	1.99	0.000211
translation	GO:0006412	225	39	19.56	1.99	0.000211
peptide biosynthetic process	GO:0043043	228	39	19.82	1.97	0.000239
protein import	GO:0017038	82	14	7.13	1.96	0.0234
amide biosynthetic process	GO:0043604	259	44	22.52	1.95	0.000106
mRNA splicing, via spliceosome	GO:0000398	156	26	13.56	1.92	0.0036
RNA splicing, via transesterification reactions with bulged adenosine as nucleophile	GO:0000377	156	26	13.56	1.92	0.0036
RNA splicing, via transesterification reactions	GO:0000375	156	26	13.56	1.92	0.0036
establishment of protein localization to organelle	GO:0072594	159	26	13.83	1.88	0.00582
transmembrane receptor protein tyrosine kinase signaling pathway	GO:0007169	129	21	11.22	1.87	0.0143
RNA splicing	GO:0008380	179	29	15.56	1.86	0.00297
ribonucleotide metabolic process	GO:0009259	131	21	11.39	1.84	0.015
regulation of protein kinase activity	GO:0045859	144	23	12.52	1.84	0.00944
ribose phosphate metabolic process	GO:0019693	138	22	12	1.83	0.012
regulation of cellular component size	GO:0032535	107	17	9.3	1.83	0.0288
purine ribonucleotide metabolic process	GO:0009150	126	20	10.96	1.83	0.02
oxidation-reduction process	GO:0055114	185	29	16.09	1.8	0.00496
positive regulation of cellular component organization	GO:0051130	141	22	12.26	1.79	0.0135
supramolecular fiber organization	GO:0097435	238	37	20.69	1.79	0.00165
regulation of kinase activity	GO:0043549	150	23	13.04	1.76	0.0158
regulation of transferase activity	GO:0051338	158	24	13.74	1.75	0.0134
regulation of organelle organization	GO:0033043	271	41	23.56	1.74	0.00153
regulation of anatomical structure size	GO:0090066	119	18	10.35	1.74	0.0378
small molecule catabolic process	GO:0044282	113	17	9.83	1.73	0.0489
purine nucleotide metabolic process	GO:0006163	133	20	11.56	1.73	0.0343
chromatin organization	GO:0006325	253	38	22	1.73	0.00304
ribonucleoprotein complex biogenesis	GO:0022613	240	36	20.87	1.73	0.00349
peptide metabolic process	GO:0006518	292	43	25.39	1.69	0.00216
ribosome biogenesis	GO:0042254	177	26	15.39	1.69	0.0182
cellular protein-containing complex assembly	GO:0034622	391	57	34	1.68	0.000548
mRNA processing	GO:0006397	206	30	17.91	1.67	0.0109
actin cytoskeleton organization	GO:0030036	241	35	20.96	1.67	0.00693
purine-containing compound metabolic process	GO:0072521	145	21	12.61	1.67	0.0424
actin filament-based process	GO:0030029	250	36	21.74	1.66	0.00797
Ras protein signal transduction	GO:0007265	132	19	11.48	1.66	0.0484
carbohydrate metabolic process	GO:0005975	133	19	11.56	1.64	0.0496
signal transduction by protein phosphorylation	GO:0023014	154	22	13.39	1.64	0.0352
cellular amide metabolic process	GO:0043603	370	52	32.17	1.62	0.00194
protein-containing complex assembly	GO:0065003	420	58	36.52	1.59	0.00152
mRNA metabolic process	GO:0016071	269	37	23.39	1.58	0.0107
modification-dependent protein catabolic process	GO:0019941	277	38	24.09	1.58	0.0116
regulation of cellular component organization	GO:0051128	406	55	35.3	1.56	0.00303
protein-containing complex subunit organization	GO:0043933	511	69	44.43	1.55	0.000831
ubiquitin-dependent protein catabolic process	GO:0006511	268	36	23.3	1.54	0.0185
negative regulation of macromolecule biosynthetic process	GO:0010558	328	44	28.52	1.54	0.00897
negative regulation of cellular macromolecule biosynthetic process	GO:2000113	328	44	28.52	1.54	0.00897
protein modification by small protein conjugation	GO:0032446	194	26	16.87	1.54	0.0445
modification-dependent macromolecule catabolic process	GO:0043632	284	38	24.69	1.54	0.0167
proteolysis involved in cellular protein catabolic process	GO:0051603	308	41	26.78	1.53	0.0126
organonitrogen compound biosynthetic process	GO:1901566	602	80	52.34	1.53	0.000551
cellular protein catabolic process	GO:0044257	310	41	26.95	1.52	0.0167
chromosome organization	GO:0051276	394	52	34.26	1.52	0.00608
negative regulation of biosynthetic process	GO:0009890	336	44	29.22	1.51	0.0129
negative regulation of cellular biosynthetic process	GO:0031327	336	44	29.22	1.51	0.0129
protein catabolic process	GO:0030163	333	43	28.95	1.49	0.0164
cellular protein localization	GO:0034613	676	87	58.78	1.48	0.000839
protein localization to organelle	GO:0033365	304	39	26.43	1.48	0.0267
cellular macromolecule localization	GO:0070727	680	87	59.13	1.47	0.000881
positive regulation of cellular protein metabolic process	GO:0032270	292	37	25.39	1.46	0.0397
protein localization	GO:0008104	751	95	65.3	1.45	0.000754
negative regulation of nucleic acid-templated transcription	GO:1903507	288	36	25.04	1.44	0.049
negative regulation of transcription, DNA-templated	GO:0045892	288	36	25.04	1.44	0.049
negative regulation of RNA biosynthetic process	GO:1902679	288	36	25.04	1.44	0.049
positive regulation of protein metabolic process	GO:0051247	320	40	27.82	1.44	0.0389
intracellular transport	GO:0046907	665	83	57.82	1.44	0.00248
gene expression	GO:0010467	1925	240	167.38	1.43	1.11e-07
regulation of phosphorus metabolic process	GO:0051174	321	40	27.91	1.43	0.0391
regulation of phosphate metabolic process	GO:0019220	321	40	27.91	1.43	0.0391
localization of cell	GO:0051674	290	36	25.22	1.43	0.0498
cell motility	GO:0048870	290	36	25.22	1.43	0.0498
cellular nitrogen compound biosynthetic process	GO:0044271	1633	202	141.99	1.42	2.27e-06
regulation of transcription by RNA polymerase II	GO:0006357	772	95	67.13	1.42	0.00171
organonitrogen compound catabolic process	GO:1901565	439	54	38.17	1.41	0.0185
negative regulation of gene expression	GO:0010629	399	49	34.69	1.41	0.0273
protein transport	GO:0015031	579	71	50.34	1.41	0.00806
cellular macromolecule biosynthetic process	GO:0034645	1615	198	140.42	1.41	4.84e-06
transcription by RNA polymerase II	GO:0006366	808	99	70.26	1.41	0.00142
organic substance catabolic process	GO:1901575	678	83	58.95	1.41	0.00419
RNA processing	GO:0006396	433	53	37.65	1.41	0.022
macromolecule catabolic process	GO:0009057	442	54	38.43	1.41	0.0234
cellular protein metabolic process	GO:0044267	1679	205	145.99	1.4	3.78e-06
cellular localization	GO:0051641	983	120	85.47	1.4	0.000505
macromolecule biosynthetic process	GO:0009059	1623	198	141.12	1.4	6.3e-06
cellular macromolecule catabolic process	GO:0044265	410	50	35.65	1.4	0.0294
intracellular protein transport	GO:0006886	485	59	42.17	1.4	0.0162
peptide transport	GO:0015833	586	71	50.95	1.39	0.0104
establishment of protein localization	GO:0045184	588	71	51.13	1.39	0.0105
regulation of cellular macromolecule biosynthetic process	GO:2000112	1188	143	103.3	1.38	0.000258
phosphorylation	GO:0016310	592	71	51.47	1.38	0.011
regulation of macromolecule biosynthetic process	GO:0010556	1194	143	103.82	1.38	0.000325
cellular protein modification process	GO:0006464	1158	138	100.69	1.37	0.000488
protein modification process	GO:0036211	1158	138	100.69	1.37	0.000488
cellular catabolic process	GO:0044248	723	86	62.87	1.37	0.0067
regulation of cellular biosynthetic process	GO:0031326	1205	143	104.78	1.36	0.000508
catabolic process	GO:0009056	828	98	71.99	1.36	0.00436
amide transport	GO:0042886	600	71	52.17	1.36	0.0168
phosphate-containing compound metabolic process	GO:0006796	889	105	77.3	1.36	0.00333
regulation of biosynthetic process	GO:0009889	1211	143	105.3	1.36	0.000528
macromolecule modification	GO:0043412	1262	149	109.73	1.36	0.000457
cellular biosynthetic process	GO:0044249	1957	231	170.16	1.36	7.31e-06
organic substance biosynthetic process	GO:1901576	1976	233	171.81	1.36	7.88e-06
regulation of gene expression	GO:0010468	1334	157	115.99	1.35	0.000307
phosphorus metabolic process	GO:0006793	901	106	78.34	1.35	0.00353
regulation of cellular protein metabolic process	GO:0032268	510	60	44.34	1.35	0.0283
nucleic acid-templated transcription	GO:0097659	1132	133	98.43	1.35	0.00111
transcription, DNA-templated	GO:0006351	1132	133	98.43	1.35	0.00111
cellular nitrogen compound metabolic process	GO:0034641	2406	282	209.2	1.35	9.82e-07
regulation of protein metabolic process	GO:0051246	548	64	47.65	1.34	0.0281
RNA biosynthetic process	GO:0032774	1139	133	99.04	1.34	0.00138
macromolecule localization	GO:0033036	865	101	75.21	1.34	0.00525
biosynthetic process	GO:0009058	1997	233	173.64	1.34	1.52e-05
regulation of transcription, DNA-templated	GO:0006355	1081	126	93.99	1.34	0.00186
regulation of nucleic acid-templated transcription	GO:1903506	1081	126	93.99	1.34	0.00186
regulation of RNA biosynthetic process	GO:2001141	1081	126	93.99	1.34	0.00186
regulation of RNA metabolic process	GO:0051252	1177	137	102.34	1.34	0.00136
cellular component assembly	GO:0022607	806	93	70.08	1.33	0.01
cellular component biogenesis	GO:0044085	937	108	81.47	1.33	0.00597
regulation of nucleobase-containing compound metabolic process	GO:0019219	1219	140	105.99	1.32	0.00193
nucleobase-containing compound biosynthetic process	GO:0034654	1359	156	118.17	1.32	0.001
RNA metabolic process	GO:0016070	1667	191	144.95	1.32	0.000248
heterocycle biosynthetic process	GO:0018130	1383	158	120.25	1.31	0.0011
aromatic compound biosynthetic process	GO:0019438	1383	158	120.25	1.31	0.0011
positive regulation of macromolecule metabolic process	GO:0010604	797	91	69.3	1.31	0.0138
regulation of nitrogen compound metabolic process	GO:0051171	1693	193	147.21	1.31	0.000322
positive regulation of nitrogen compound metabolic process	GO:0051173	773	88	67.21	1.31	0.0176
small molecule metabolic process	GO:0044281	564	64	49.04	1.31	0.0438
protein metabolic process	GO:0019538	1981	224	172.25	1.3	0.000141
cellular macromolecule metabolic process	GO:0044260	3069	347	266.85	1.3	9.52e-07
cellular metabolic process	GO:0044237	4268	481	371.1	1.3	3.46e-09
regulation of primary metabolic process	GO:0080090	1713	193	148.95	1.3	0.000567
regulation of macromolecule metabolic process	GO:0060255	1793	202	155.9	1.3	0.000387
organelle organization	GO:0006996	1776	200	154.42	1.3	0.00043
cytoskeleton organization	GO:0007010	587	66	51.04	1.29	0.0479
organic cyclic compound biosynthetic process	GO:1901362	1415	159	123.03	1.29	0.00202
nucleobase-containing compound metabolic process	GO:0006139	2110	237	183.47	1.29	0.000131
organonitrogen compound metabolic process	GO:1901564	2386	268	207.46	1.29	3.82e-05
heterocycle metabolic process	GO:0046483	2151	241	187.03	1.29	0.000127
cellular aromatic compound metabolic process	GO:0006725	2162	242	187.99	1.29	0.000132
positive regulation of cellular metabolic process	GO:0031325	771	86	67.04	1.28	0.0289
establishment of localization in cell	GO:0051649	789	88	68.6	1.28	0.0262
organic cyclic compound metabolic process	GO:1901360	2207	246	191.9	1.28	0.000151
nucleic acid metabolic process	GO:0090304	1914	213	166.42	1.28	0.000484
positive regulation of metabolic process	GO:0009893	819	91	71.21	1.28	0.0288
nitrogen compound transport	GO:0071705	703	78	61.13	1.28	0.0437
regulation of cellular metabolic process	GO:0031323	1743	193	151.55	1.27	0.00117
macromolecule metabolic process	GO:0043170	3732	411	324.5	1.27	8.8e-07
primary metabolic process	GO:0044238	4250	468	369.54	1.27	1.06e-07
organic substance metabolic process	GO:0071704	4460	490	387.8	1.26	5.58e-08
metabolic process	GO:0008152	4633	509	402.84	1.26	2.64e-08
nitrogen compound metabolic process	GO:0006807	4049	444	352.06	1.26	3.9e-07
regulation of metabolic process	GO:0019222	1871	205	162.68	1.26	0.00125
cellular component organization or biogenesis	GO:0071840	2464	264	214.25	1.23	0.000801
cellular component organization	GO:0016043	2337	249	203.2	1.23	0.00157
cellular process	GO:0009987	7481	756	650.47	1.16	1e-06
localization	GO:0051179	2181	219	189.64	1.15	0.0349
regulation of cellular process	GO:0050794	3779	367	328.59	1.12	0.0266
biological_process	GO:0008150	8857	857	770.12	1.11	8.31e-05
regulation of biological process	GO:0050789	4002	386	347.97	1.11	0.0325
Biological processes associated with actin cytoskeleton are highlighted in color, with different colors indicating the hierarchical difference in ontology groups.
