# Supplementary material for: Colonization of distant organs by tumor cells generating circulating homotypic clusters adaptive to fluid shear stress
Source: Sci Rep. 2021 Mar 17;11:6150. doi: 10.1038/s41598-021-85743-z (PMC7969766; doi:10.1038/s41598-021-85743-z)
Supplement: Supplementary file 4 — Supplementary Table S3. [file 41598_2021_85743_MOESM4_ESM.xlsx]

## Sheet: Supplementary Table S3
Supplementary Table S3. Overrepresented GO terms in specifically up-regulated genes in clone EE
PANTHER GO term (Slim Biological Process)	Definition	Reference genes (total 20,851)	Up in clone EE (total 2,209)	Expected	Fold Enrichment	p-value
production of miRNAs involved in gene silencing by miRNA	GO:0035196	5	3	0.53	5.66	0.034
mitochondrial RNA processing	GO:0000963	5	3	0.53	5.66	0.034
double-strand break repair via break-induced replication	GO:0000727	12	7	1.27	5.51	0.00131
intraciliary retrograde transport	GO:0035721	7	4	0.74	5.39	0.016
endothelial cell migration	GO:0043542	6	3	0.64	4.72	0.0475
peripheral nervous system development	GO:0007422	6	3	0.64	4.72	0.0475
pre-replicative complex assembly involved in nuclear cell cycle DNA replication	GO:0006267	8	4	0.85	4.72	0.0222
pyrimidine nucleotide metabolic process	GO:0006220	8	4	0.85	4.72	0.0222
mitochondrial RNA metabolic process	GO:0000959	10	5	1.06	4.72	0.0106
mitochondrial gene expression	GO:0140053	26	10	2.75	3.63	0.00158
endosome organization	GO:0007032	13	5	1.38	3.63	0.0238
cell cycle DNA replication	GO:0044786	16	6	1.7	3.54	0.0149
nuclear DNA replication	GO:0033260	16	6	1.7	3.54	0.0149
DNA strand elongation involved in DNA replication	GO:0006271	11	4	1.17	3.43	0.0486
pyrimidine-containing compound metabolic process	GO:0072527	22	7	2.33	3	0.0174
mitochondrial translation	GO:0032543	16	5	1.7	2.95	0.0445
epidermal growth factor receptor signaling pathway	GO:0007173	20	6	2.12	2.83	0.0331
protein targeting to vacuole	GO:0006623	20	6	2.12	2.83	0.0331
ERBB signaling pathway	GO:0038127	21	6	2.22	2.7	0.0392
double-strand break repair via homologous recombination	GO:0000724	58	16	6.14	2.6	0.00205
BMP signaling pathway	GO:0030509	44	12	4.66	2.57	0.00951
recombinational repair	GO:0000725	59	16	6.25	2.56	0.00224
cellular response to BMP stimulus	GO:0071773	45	12	4.77	2.52	0.0101
response to BMP	GO:0071772	45	12	4.77	2.52	0.0101
DNA replication	GO:0006260	73	19	7.73	2.46	0.0011
regulation of cell growth	GO:0001558	27	7	2.86	2.45	0.0394
cellular response to growth factor stimulus	GO:0071363	90	22	9.53	2.31	0.00102
DNA-dependent DNA replication	GO:0006261	62	15	6.57	2.28	0.00974
response to growth factor	GO:0070848	91	22	9.64	2.28	0.00112
tRNA processing	GO:0008033	60	14	6.36	2.2	0.0149
DNA recombination	GO:0006310	99	23	10.49	2.19	0.00163
DNA biosynthetic process	GO:0071897	97	22	10.28	2.14	0.00253
glycoprotein metabolic process	GO:0009100	126	28	13.35	2.1	0.000838
regulation of transmembrane receptor protein serine/threonine kinase signaling pathway	GO:0090092	51	11	5.4	2.04	0.0468
endoplasmic reticulum to Golgi vesicle-mediated transport	GO:0006888	79	17	8.37	2.03	0.0132
glycoprotein biosynthetic process	GO:0009101	105	22	11.12	1.98	0.00586
double-strand break repair	GO:0006302	96	20	10.17	1.97	0.0101
ncRNA processing	GO:0034470	207	43	21.93	1.96	0.000198
protein glycosylation	GO:0006486	78	16	8.26	1.94	0.021
transmembrane receptor protein serine/threonine kinase signaling pathway	GO:0007178	78	16	8.26	1.94	0.021
macromolecule glycosylation	GO:0043413	78	16	8.26	1.94	0.021
cilium organization	GO:0044782	109	22	11.55	1.91	0.0102
rRNA metabolic process	GO:0016072	126	25	13.35	1.87	0.00757
peptidyl-lysine modification	GO:0018205	91	18	9.64	1.87	0.0209
tRNA metabolic process	GO:0006399	107	21	11.34	1.85	0.0147
intraciliary transport	GO:0042073	102	20	10.81	1.85	0.019
carbohydrate derivative biosynthetic process	GO:1901137	244	47	25.85	1.82	0.000395
ncRNA metabolic process	GO:0034660	260	50	27.54	1.82	0.000282
protein localization to cilium	GO:0061512	99	19	10.49	1.81	0.0262
protein transport along microtubule	GO:0098840	105	20	11.12	1.8	0.0211
microtubule-based protein transport	GO:0099118	105	20	11.12	1.8	0.0211
glycosylation	GO:0070085	91	17	9.64	1.76	0.0465
enzyme linked receptor protein signaling pathway	GO:0007167	216	40	22.88	1.75	0.00185
rRNA processing	GO:0006364	119	22	12.61	1.75	0.0208
nucleotide biosynthetic process	GO:0009165	103	19	10.91	1.74	0.0303
nucleoside phosphate biosynthetic process	GO:1901293	104	19	11.02	1.72	0.0436
vesicle targeting, to, from or within Golgi	GO:0048199	100	18	10.59	1.7	0.0414
transmembrane receptor protein tyrosine kinase signaling pathway	GO:0007169	129	23	13.67	1.68	0.0261
Golgi vesicle transport	GO:0048193	237	42	25.11	1.67	0.00388
nucleobase-containing compound catabolic process	GO:0034655	119	21	12.61	1.67	0.0418
transport along microtubule	GO:0010970	141	24	14.94	1.61	0.0448
microtubule-based transport	GO:0099111	141	24	14.94	1.61	0.0448
carbohydrate derivative metabolic process	GO:1901135	377	64	39.94	1.6	0.000766
DNA repair	GO:0006281	202	34	21.4	1.59	0.0188
protein localization to organelle	GO:0033365	304	51	32.21	1.58	0.00347
RNA processing	GO:0006396	433	72	45.87	1.57	0.00072
DNA metabolic process	GO:0006259	319	53	33.8	1.57	0.00327
cellular response to endogenous stimulus	GO:0071495	230	37	24.37	1.52	0.0211
response to endogenous stimulus	GO:0009719	255	41	27.02	1.52	0.0166
nucleobase-containing small molecule metabolic process	GO:0055086	197	31	20.87	1.49	0.0419
organonitrogen compound biosynthetic process	GO:1901566	602	94	63.78	1.47	0.000646
cellular response to DNA damage stimulus	GO:0006974	264	41	27.97	1.47	0.0243
peptidyl-amino acid modification	GO:0018193	318	49	33.69	1.45	0.0196
microtubule-based process	GO:0007017	408	58	43.22	1.34	0.0384
small molecule metabolic process	GO:0044281	564	78	59.75	1.31	0.0293
negative regulation of macromolecule metabolic process	GO:0010605	524	72	55.51	1.3	0.0406
negative regulation of metabolic process	GO:0009892	548	75	58.06	1.29	0.0383
intracellular transport	GO:0046907	665	91	70.45	1.29	0.0235
nucleobase-containing compound metabolic process	GO:0006139	2110	287	223.54	1.28	4.59e-05
heterocycle metabolic process	GO:0046483	2151	292	227.88	1.28	4.55e-05
cellular aromatic compound metabolic process	GO:0006725	2162	293	229.05	1.28	4.73e-05
nucleic acid metabolic process	GO:0090304	1914	256	202.77	1.26	0.000313
organic cyclic compound metabolic process	GO:1901360	2207	295	233.81	1.26	0.000101
cellular nitrogen compound metabolic process	GO:0034641	2406	321	254.9	1.26	5.71e-05
macromolecule modification	GO:0043412	1262	168	133.7	1.26	0.00532
cellular protein modification process	GO:0006464	1158	153	122.68	1.25	0.0103
protein modification process	GO:0036211	1158	153	122.68	1.25	0.0103
cellular localization	GO:0051641	983	129	104.14	1.24	0.0215
organic substance biosynthetic process	GO:1901576	1976	259	209.34	1.24	0.00087
cellular biosynthetic process	GO:0044249	1957	256	207.33	1.23	0.00108
biosynthetic process	GO:0009058	1997	260	211.57	1.23	0.00136
cellular macromolecule biosynthetic process	GO:0034645	1615	210	171.1	1.23	0.00422
macromolecule biosynthetic process	GO:0009059	1623	211	171.94	1.23	0.0043
cellular protein metabolic process	GO:0044267	1679	217	177.88	1.22	0.00491
cellular metabolic process	GO:0044237	4268	551	452.16	1.22	1.43e-06
cellular macromolecule metabolic process	GO:0044260	3069	396	325.14	1.22	8.94e-05
negative regulation of biological process	GO:0048519	1013	130	107.32	1.21	0.039
RNA metabolic process	GO:0016070	1667	213	176.61	1.21	0.00882
nitrogen compound metabolic process	GO:0006807	4049	517	428.96	1.21	1.17e-05
primary metabolic process	GO:0044238	4250	539	450.25	1.2	1.46e-05
cellular nitrogen compound biosynthetic process	GO:0044271	1633	207	173	1.2	0.0132
macromolecule metabolic process	GO:0043170	3732	473	395.38	1.2	6.32e-05
heterocycle biosynthetic process	GO:0018130	1383	175	146.52	1.19	0.023
aromatic compound biosynthetic process	GO:0019438	1383	175	146.52	1.19	0.023
nucleobase-containing compound biosynthetic process	GO:0034654	1359	171	143.98	1.19	0.0309
organic cyclic compound biosynthetic process	GO:1901362	1415	177	149.91	1.18	0.034
organic substance metabolic process	GO:0071704	4460	557	472.5	1.18	4.69e-05
metabolic process	GO:0008152	4633	576	490.83	1.17	4.74e-05
gene expression	GO:0010467	1925	239	203.94	1.17	0.0173
protein metabolic process	GO:0019538	1981	245	209.87	1.17	0.0188
organonitrogen compound metabolic process	GO:1901564	2386	294	252.78	1.16	0.0108
cellular process	GO:0009987	7481	865	792.55	1.09	0.00247
biological_process	GO:0008150	8857	1000	938.33	1.07	0.0121
