# Supplementary material for: Colonization of distant organs by tumor cells generating circulating homotypic clusters adaptive to fluid shear stress
Source: Sci Rep. 2021 Mar 17;11:6150. doi: 10.1038/s41598-021-85743-z (PMC7969766; doi:10.1038/s41598-021-85743-z)
Supplement: Supplementary file 5 — Supplementary Table S4. [file 41598_2021_85743_MOESM5_ESM.xlsx]

## Sheet: Supplementary Table S4
Supplementary Table S4. Genes in actin cytoskeleton organization (GO:0030036) specifically up-regulated in clone H
HGNC	UniProtKB	Ensembl	Gene symbol	Gene name	Actin binding	GO-Biological Process 1	GO-Biological Process 2	GO-Biological Process 3
705	O15144	ENSG00000163466	ARPC2	Actin-related protein 2/3 complex subunit 2	Yes	positive regulation of actin filament polymerization	Arp2/3 complex-mediated actin nucleation	regulation of lamellipodium assembly
169	P61160	ENSG00000138071	ACTR2	Actin-related protein 2	Yes	positive regulation of actin filament polymerization	Arp2/3 complex-mediated actin nucleation
708	O15511	ENSG00000162704	ARPC5	Actin-related protein 2/3 complex subunit 5	Yes	positive regulation of actin filament polymerization	Arp2/3 complex-mediated actin nucleation
28916	Q8N9B5	ENSG00000152409	JMY	Junction-mediating and -regulatory protein	Yes	positive regulation of actin filament polymerization	Arp2/3 complex-mediated actin nucleation
30493	Q8TF30	ENSG00000156232	WHAMM	WASP homolog-associated protein with actin, membranes and microtubules	Yes	positive regulation of actin filament polymerization	Arp2/3 complex-mediated actin nucleation
12731	P42768	ENSG00000015285	WAS	Wiskott-Aldrich syndrome protein	Yes	positive regulation of actin filament polymerization	regulation of lamellipodium assembly
7666	Q9Y2A7	ENSG00000061676	NCKAP1	Nck-associated protein 1		positive regulation of actin filament polymerization	regulation of lamellipodium assembly
28611	Q6R327	ENSG00000164327	RICTOR	Rapamycin-insensitive companion of mTOR		positive regulation of actin filament polymerization	establishment or maintenance of actin cytoskeleton polarity
25463	Q86WN1	ENSG00000197948	FCHSD1	F-BAR and double SH3 domains protein 1		positive regulation of actin filament polymerization
9621	Q6IBS0	ENSG00000247596	TWF2	Twinfilin-2	Yes	negative regulation of actin filament polymerization	sequestering of actin monomers	regulation of lamellipodium assembly
9620	Q12792	ENSG00000151239	TWF1	Twinfilin-1	Yes	negative regulation of actin filament polymerization	sequestering of actin monomers	regulation of lamellipodium assembly
11881	P62328	ENSG00000205542	TMSB4X	Thymosin beta-4	Yes	negative regulation of actin filament polymerization	sequestering of actin monomers
11879	P63313	ENSG00000034510	TMSB10	Thymosin beta-10	Yes	negative regulation of actin filament polymerization	sequestering of actin monomers
1490	P47755	ENSG00000198898	CAPZA2	F-actin-capping protein subunit alpha-2	Yes	negative regulation of actin filament polymerization
30580	Q76I76	ENSG00000141298	SSH2	Protein phosphatase Slingshot homolog 2	Yes	negative regulation of actin filament polymerization
8882	P35080	ENSG00000070087	PFN2	Profilin-2	Yes	positive regulation of actin filament polymerization	negative regulation of actin filament polymerization
8881	P07737	ENSG00000108518	PFN1	Profilin-1	Yes	positive regulation of actin filament polymerization	negative regulation of actin filament polymerization
18756	Q9BYZ6	ENSG00000008853	RHOBTB2	Rho-related BTB domain-containing protein 2		establishment or maintenance of actin cytoskeleton polarity	Rho protein signal transduction
18757	O94955	ENSG00000164292	RHOBTB3	Rho-related BTB domain-containing protein 3		Rho protein signal transduction	establishment or maintenance of actin cytoskeleton polarity
18314	Q92730	ENSG00000172602	RND1	Rho-related GTP-binding protein Rho6		establishment or maintenance of actin cytoskeleton polarity
11148	Q16658	ENSG00000075618	FSCN1	Fascin	Yes	actin filament bundle assembly	regulation of lamellipodium assembly
17732	Q9UMS6	ENSG00000172403	SYNPO2	Synaptopodin-2	Yes	actin filament bundle assembly
6528	P13796	ENSG00000136167	LCP1	Plastin-2	Yes	actin filament bundle assembly
3015	Q14195	ENSG00000113657	DPYSL3	Dihydropyrimidinase-related protein 3		actin filament bundle assembly	regulation of lamellipodium assembly
19364	Q8IZC4	ENSG00000182010	RTKN2	Rhotekin-2	Yes	Rho effector
29300	Q63ZY3	ENSG00000197256	KANK2	KN motif and ankyrin repeat domain-containing protein 2	Yes	Rho protein signal transduction	establishment or maintenance of actin cytoskeleton polarity
7733	Q14511	ENSG00000111859	NEDD9	Enhancer of filamentation 1		Rho effector	detection of muscle stretch
2254	Q9ULV4	ENSG00000110880	CORO1C	Coronin-1C	Yes	positive regulation of lamellipodium organization	regulation of lamellipodium assembly
3377	P11171	ENSG00000159023	EPB41	Protein 4.1	Yes	cortical actin cytoskeleton organization	actomyosin structure organization
20040	Q01518	ENSG00000131236	CAP1	Adenylyl cyclase-associated protein 1	Yes	actin polymerization or depolymerization
29191	Q9UPQ0	ENSG00000064042	LIMCH1	LIM and calponin homology domains-containing protein 1	Yes	actomyosin structure organization
11126	P53814	ENSG00000183963	SMTN	Smoothelin	Yes	positive regulation of cardiac muscle contraction
11610	O15273	ENSG00000173991	TCAP	Telethonin		detection of muscle stretch	muscle filament sliding	skeletal muscle contraction
29144	Q8NDI1	ENSG00000115504	EHBP1	EH domain-binding protein 1		actin cytoskeleton organization
24764	Q2TAL5	ENSG00000188176	SMTNL2	Smoothelin-like protein 2		actin cytoskeleton organization
