# Supplementary material for: Colonization of distant organs by tumor cells generating circulating homotypic clusters adaptive to fluid shear stress
Source: Sci Rep. 2021 Mar 17;11:6150. doi: 10.1038/s41598-021-85743-z (PMC7969766; doi:10.1038/s41598-021-85743-z)
Supplement: Supplementary file 6 — Supplementary Table S5. [file 41598_2021_85743_MOESM6_ESM.xlsx]

## Sheet: Supplementary Table S5
Supplementary Table S5. PANTHER analysis for 54 EBP-H signature genes
Category	GO term	Definition	Reference genes (total 20,851)	Up in clone H (total 1,813)	Expected	Fold Enrichment	p-value	Genes in test set
Molecular Function Complete	cell-cell adhesion mediator activity	GO:0098632	51	4	0.14	29.2	0.0397	PPP1CA	PKP2	BSG	CNN3
	actin filament binding	GO:0051015	197	7	0.53	13.23	0.00328	CAPG	VCL	TWF2	FSCN1	MYO1B	CTNNA2	TWF1
	actin binding	GO:0003779	443	12	1.19	10.09	6.4e-06	CAPG	SPTAN1	TWF2	FSCN1	MYO1B	CTNNA2	TWF1	VCL	PFN1	CGN	EMD	CNN3
	cytoskeletal protein binding	GO:0008092	1001	16	2.69	5.95	1.62e-05	CAPG	SPTAN1	KLC2	NDRG1	VCL	TWF2	PFN1	MAPRE1	CGN	EMD	FSCN1	CNN3	MYO1B	KLC2	CTNNA2	TWF1
	protein-containing complex binding	GO:0044877	1237	17	3.32	5.12	4.44e-05	non-display
	RNA binding	GO:0003723	1678	19	4.51	4.22	0.00011	non-display
	enzyme binding	GO:0019899	2258	18	6.06	2.97	0.0435	non-display
Biological Process Complete	actin filament capping	GO:0051693	33	4	0.09	45.13	0.0257	CAPG	SPTAN1	TWF1	TWF2
	negative regulation of actin filament depolymerization	GO:0030835	36	4	0.1	41.37	0.0353	CAPG	SPTAN1	TWF1	TWF2
	negative regulation of actin filament polymerization	GO:0030837	57	5	0.15	32.66	0.00595	CAPG	SPTAN1	TWF1	TWF2	PFN1
	negative regulation of protein polymerization	GO:0032272	71	6	0.19	31.47	0.000516	CAPG	SPTAN1	TWF1	TWF2	PFN1	MAPRE1
	negative regulation of protein complex assembly	GO:0031333	140	8	0.38	21.28	5e-05	CAPG	SPTAN1	TWF1	TWF2	PFN1	MAPRE1	PARK7	HSPA5
	negative regulation of supramolecular fiber organization	GO:1902904	145	8	0.39	20.54	6.49e-05	CAPG	SPTAN1	TWF1	TWF2	PFN1	MAPRE1	CTNNA2	PAK2
	negative regulation of cytoskeleton organization	GO:0051494	152	8	0.41	19.6	9.23e-05	CAPG	SPTAN1	TWF1	TWF2	PFN1	MAPRE1	CTNNA2	PAK2
	translational initiation	GO:0006413	143	6	0.38	15.62	0.0258	LARP1	EIF4G2	RPL23A	RPL14	EIF2S3	RPL24
	regulation of protein polymerization	GO:0032271	233	7	0.63	11.19	0.0311	CAPG	SPTAN1	TWF1	TWF2	PFN1	MAPRE1	CTNNA2
	regulation of supramolecular fiber organization	GO:1902903	374	9	1	8.96	0.00674	CAPG	SPTAN1	TWF1	TWF2	PFN1	MAPRE1	CTNNA2	PAK2	PARK7
	regulation of cellular component size	GO:0032535	388	9	1.04	8.64	0.00908	PPP1CA	CAPG	SPTAN1	EIF4G2	TWF2	PFN1	BMPR2	CTNNA2	TWF1
	regulation of actin filament-based process	GO:0032970	402	9	1.08	8.34	0.0121	CAPG	SPTAN1	PKP2	TWF1	TWF2	PFN1	FSCN1	CTNNA2	PAK2
	regulation of protein complex assembly	GO:0043254	459	10	1.23	8.11	0.00373	CAPG	SPTAN1	TWF1	TWF2	PFN1	MAPRE1	FSCN1	PARK7	HSPA5	CTNNA2
	regulation of cytoskeleton organization	GO:0051493	560	11	1.5	7.31	0.00252	CAPG	SPTAN1	TWF1	TWF2	RANBP1	PFN1	MAPRE1	FSCN1	CHMP2B	CTNNA2	PAK2
	response to inorganic substance	GO:0010035	541	10	1.45	6.88	0.016	PPP1CA	NDRG1	CCS	RANBP1	BSG	PRDX1	STK24	PARK7	HSPA5	LDHA
	regulation of cellular component biogenesis	GO:0044087	968	13	2.6	5	0.0128	non-display
	cellular protein localization	GO:0034613	1635	17	4.39	3.87	0.00756	non-display
	cellular macromolecule localization	GO:0070727	1643	17	4.41	3.85	0.00808	non-display
	neurogenesis	GO:0022008	1664	16	4.47	3.58	0.0477	non-display
	cellular localization	GO:0051641	2411	21	6.48	3.24	0.00459	non-display
	protein localization	GO:0008104	2201	19	5.91	3.21	0.023	non-display
	nervous system development	GO:0007399	2373	20	6.37	3.14	0.0162	non-display
	regulation of cellular component organization	GO:0051128	2529	20	6.79	2.94	0.0433	non-display
	cellular component organization or biogenesis	GO:0071840	5810	38	15.6	2.44	5.62e-06	non-display
	cellular component organization	GO:0016043	5620	36	15.09	2.39	5.52e-05	non-display
	localization	GO:0051179	5768	33	15.49	2.13	0.0113	non-display
Ancestor GOs of "CADHERIN_BINDING (GO:0003779)" are not listed.
