# Supplementary material for: Colonization of distant organs by tumor cells generating circulating homotypic clusters adaptive to fluid shear stress
Source: Sci Rep. 2021 Mar 17;11:6150. doi: 10.1038/s41598-021-85743-z (PMC7969766; doi:10.1038/s41598-021-85743-z)
Supplement: Supplementary file 7 — Supplementary Table S6. [file 41598_2021_85743_MOESM7_ESM.xlsx]

## Sheet: Supplementary Table S6
Supplementary Table S6. GSEA data for patient-derived cluster CTCs compared with single CTCs (FDR q < 0.25)
GO term (cellular component)	Size	ES	NES	NOM p-value	FDR q-value	Annotation
GO_SARCOPLASM	75	0.566098	1.74444	0	0.141572
GO_PLATELET_ALPHA_GRANULE	90	0.632607	1.70554	0.00469484	0.155183
GO_LAMELLIPODIUM_MEMBRANE	22	0.669383	1.68228	0	0.147543	lamellipodium
GO_PLATELET_ALPHA_GRANULE_LUMEN	66	0.608836	1.66298	0.00668151	0.153083
GO_INTRINSIC_COMPONENT_OF_SYNAPTIC_VESICLE_MEMBRANE	47	0.564638	1.62231	0	0.240249
GO_PHAGOCYTIC_VESICLE	128	0.614617	1.62061	0.00833333	0.208102
GO_PHAGOCYTIC_VESICLE_MEMBRANE	74	0.631483	1.61954	0.00621118	0.180514
GO_PERINUCLEAR_ENDOPLASMIC_RETICULUM	22	0.634046	1.60504	0.00646552	0.190659
GO_SARCOPLASMIC_RETICULUM_MEMBRANE	37	0.545616	1.6047	0.00235849	0.170272
GO_MICROVILLUS_MEMBRANE	22	0.643012	1.59766	0.0151844	0.170926
GO_MICROVILLUS	81	0.528724	1.59555	0	0.161457
GO_PLATELET_DENSE_GRANULE	20	0.640425	1.5948	0.0150538	0.149856
GO_NBAF_COMPLEX	15	0.703872	1.59213	0	0.141837
GO_SWI_SNF_COMPLEX	16	0.716724	1.57147	0.00601202	0.174465
GO_APICAL_DENDRITE	16	0.654035	1.56829	0.0252632	0.170215
GO_PLASMA_MEMBRANE_RAFT	104	0.495679	1.56754	0	0.161088
GO_PLATELET_ALPHA_GRANULE_MEMBRANE	17	0.718105	1.55825	0.0153509	0.170295
GO_CHLORIDE_CHANNEL_COMPLEX	50	0.506129	1.55307	0.0111421	0.175928
GO_ENDOPLASMIC_RETICULUM_QUALITY_CONTROL_COMPARTMENT	22	0.686297	1.54936	0.010142	0.175318
GO_TRANSPORT_VESICLE_MEMBRANE	202	0.514069	1.5481	0	0.169042
GO_ACTIN_FILAMENT_BUNDLE	59	0.560348	1.54788	0.00416667	0.161573	actomyosin
GO_EXOCYTIC_VESICLE	201	0.495587	1.54695	0	0.155605
GO_CORTICAL_CYTOSKELETON	109	0.541484	1.54385	0	0.154322	cortex cytoplasm
GO_CLUSTER_OF_ACTIN_BASED_CELL_PROJECTIONS	144	0.478511	1.54362	0	0.148378
GO_ACTIN_CYTOSKELETON	474	0.507045	1.53608	0	0.156217	actomyosin
GO_CLATHRIN_COAT_OF_ENDOCYTIC_VESICLE	15	0.705088	1.53538	0.012024	0.151819
GO_INTRINSIC_COMPONENT_OF_PEROXISOMAL_MEMBRANE	16	0.674147	1.53486	0.0182556	0.146782
GO_PROTEIN_SERINE_THREONINE_PHOSPHATASE_COMPLEX	43	0.662612	1.5323	0.0040404	0.147254
GO_LYSOSOMAL_LUMEN	92	0.525702	1.53217	0.028169	0.142354
GO_CELL_CORTEX	283	0.513588	1.53122	0	0.139741	cortex cytoplasm
GO_NUCLEAR_CHROMATIN	360	0.531128	1.5307	0.00390625	0.136101
GO_SECRETORY_GRANULE_MEMBRANE	292	0.543858	1.53027	0.02537	0.133228
GO_PODOSOME	29	0.625063	1.5222	0.022869	0.143887	actomyosin
GO_CELL_CORTEX_PART	159	0.529606	1.51982	0	0.143587	cortex cytoplasm
GO_TETHERING_COMPLEX	64	0.606375	1.51836	0.0125523	0.141382
GO_MEMBRANE_REGION	318	0.475652	1.51802	0.00915332	0.138103
GO_SYNAPTIC_VESICLE_MEMBRANE	103	0.486954	1.51424	0	0.141249
GO_SIDE_OF_MEMBRANE	495	0.449877	1.51135	0.0117096	0.144887
GO_SPECIFIC_GRANULE	157	0.557685	1.51065	0.032538	0.14239
GO_CLEAVAGE_FURROW	51	0.567208	1.50727	0.0223577	0.144537
GO_ENDOSOME_LUMEN	34	0.558129	1.50631	0.0172786	0.142667
GO_ACTOMYOSIN	66	0.543526	1.5043	0.0102459	0.142156	actomyosin
GO_CARBOXY_TERMINAL_DOMAIN_PROTEIN_KINASE_COMPLEX	20	0.687018	1.50379	0.0273973	0.139562
GO_CAVEOLA	76	0.484381	1.50339	0.0118765	0.137046
GO_SPECIFIC_GRANULE_LUMEN	61	0.555584	1.50296	0.0273973	0.134608
GO_TRANSPORT_VESICLE	377	0.502585	1.50182	0.00218341	0.133345
GO_RUFFLE_MEMBRANE	88	0.543006	1.50103	0.00608519	0.132126	lamellipodium
GO_VACUOLAR_LUMEN	166	0.521661	1.49767	0.040568	0.134853
GO_AZUROPHIL_GRANULE_MEMBRANE	58	0.608106	1.4959	0.0412574	0.134551
GO_CORTICAL_ACTIN_CYTOSKELETON	82	0.543579	1.49389	0.00862069	0.135263	cortex cytoplasm
GO_I_BAND	135	0.454143	1.49347	0.00243902	0.133306	contractile fiber
GO_PROTEIN_KINASE_COMPLEX	105	0.512035	1.49206	0.0123711	0.132935
GO_CLATHRIN_COATED_VESICLE_MEMBRANE	111	0.512454	1.49184	0.0152174	0.130662
GO_T_CELL_RECEPTOR_COMPLEX	17	0.641559	1.49031	0.0356234	0.130603
GO_ENDOCYTIC_VESICLE_MEMBRANE	165	0.506486	1.48917	0.0393873	0.12989
GO_CONTRACTILE_FIBER	227	0.455066	1.48881	0.00458716	0.128186	contractile fiber
GO_RNA_POLYMERASE_II_HOLOENZYME	80	0.591779	1.48837	0.0250482	0.126548
GO_PORE_COMPLEX	18	0.577212	1.48795	0.0209205	0.124934
GO_NEURON_SPINE	155	0.467537	1.48701	0	0.123781
GO_A_BAND	40	0.496512	1.48682	0.0144928	0.121903	contractile fiber
GO_VESICLE_LUMEN	333	0.521847	1.4849	0.0408163	0.122632
GO_INTEGRAL_COMPONENT_OF_SYNAPTIC_VESICLE_MEMBRANE	34	0.53114	1.48389	0.0171569	0.122449
GO_RECYCLING_ENDOSOME_MEMBRANE	77	0.560193	1.48196	0.0165289	0.122753
GO_CIS_GOLGI_NETWORK	62	0.567659	1.48181	0.0240964	0.120936
GO_CELL_DIVISION_SITE	64	0.558557	1.48146	0.0224949	0.11971
GO_AZUROPHIL_GRANULE	152	0.572357	1.4801	0.0493097	0.119638
GO_LAMELLIPODIUM	182	0.52118	1.47999	0.0083682	0.117904	lamellipodium
GO_CYTOPLASMIC_REGION	455	0.479811	1.47995	0.002079	0.116238	cortex cytoplasm
GO_BRUSH_BORDER	96	0.471222	1.47882	0.00222717	0.116662
GO_STEREOCILIUM_BUNDLE	53	0.507451	1.47842	0.00925926	0.115418
GO_REGION_OF_CYTOSOL	24	0.613785	1.47595	0.0162602	0.116341
GO_LEADING_EDGE_MEMBRANE	164	0.477538	1.4754	0.00668151	0.115365	lamellipodium
GO_MICROBODY_MEMBRANE	58	0.565935	1.47521	0.024	0.114009
GO_CYTOPLASMIC_SIDE_OF_MEMBRANE	169	0.494251	1.47032	0.0131291	0.118772
GO_COATED_VESICLE_MEMBRANE	173	0.534554	1.46868	0.012685	0.11913
GO_GOLGI_STACK	142	0.520877	1.46802	0.0159046	0.11845
GO_MICROBODY_PART	97	0.53911	1.46675	0.0259481	0.118138
GO_MULTIVESICULAR_BODY	44	0.538547	1.4635	0.0123967	0.12114
GO_ENDOCYTIC_VESICLE	294	0.489254	1.46178	0.0350877	0.121973
GO_TRANSCRIPTIONAL_REPRESSOR_COMPLEX	82	0.565902	1.45997	0.0185185	0.123147
GO_EARLY_ENDOSOME	324	0.497103	1.45794	0.0211416	0.124149
GO_EARLY_ENDOSOME_MEMBRANE	135	0.504518	1.45769	0.0257511	0.123047
GO_ORGANELLE_SUBCOMPARTMENT	359	0.511031	1.45759	0.0120482	0.121657
GO_PRESYNAPSE	472	0.431572	1.4575	0.00235849	0.12031
GO_EXOCYST	17	0.589668	1.45663	0.041958	0.119996
GO_CELL_CELL_ADHERENS_JUNCTION	105	0.512192	1.45306	0.0291667	0.123172	cell contact
GO_GOLGI_CISTERNA	113	0.510492	1.45257	0.023622	0.122432
GO_NUCLEAR_INNER_MEMBRANE	53	0.540003	1.4508	0.0419287	0.12336
GO_ACTIN_FILAMENT	94	0.495705	1.45074	0.0276008	0.122188	actomyosin
GO_MYOSIN_II_COMPLEX	22	0.562236	1.45042	0.0349076	0.121229
GO_MICROTUBULE_PLUS_END	20	0.616312	1.45034	0.0479042	0.119948
GO_PROTEIN_DNA_COMPLEX	195	0.497569	1.44902	0.0464646	0.120618
GO_SMOOTH_ENDOPLASMIC_RETICULUM	34	0.601088	1.44862	0.0461216	0.119992
GO_TERTIARY_GRANULE	161	0.544745	1.44663	0.0541667	0.12115
GO_SWI_SNF_SUPERFAMILY_TYPE_COMPLEX	73	0.58113	1.44479	0.0372549	0.122218
GO_ATPASE_COMPLEX	99	0.541584	1.44428	0.027451	0.121568
GO_SITE_OF_DNA_DAMAGE	63	0.565991	1.44305	0.0388548	0.122033
GO_TRANSFERASE_COMPLEX_TRANSFERRING_PHOSPHORUS_CONTAINING_GROUPS	250	0.50696	1.44296	0.0277778	0.120924
GO_MICROBODY	128	0.522263	1.44279	0.0492126	0.119901
GO_ENDOSOMAL_PART	499	0.511519	1.44186	0.0390947	0.119766
GO_ACROSOMAL_MEMBRANE	23	0.537686	1.43972	0.0241758	0.121292
GO_ENDOPLASMIC_RETICULUM_GOLGI_INTERMEDIATE_COMPARTMENT_MEMBRANE	69	0.589512	1.43942	0.0289855	0.120466
GO_SITE_OF_DOUBLE_STRAND_BREAK	50	0.567878	1.43904	0.0432099	0.119716
GO_LIPID_DROPLET	76	0.514289	1.4389	0.0321932	0.118838
GO_GOLGI_CISTERNA_MEMBRANE	90	0.509273	1.4373	0.0222222	0.119664
GO_ENDOPLASMIC_RETICULUM_LUMEN	298	0.431045	1.43593	0.0205011	0.120158
GO_INTERCELLULAR_BRIDGE	57	0.513886	1.43512	0.034188	0.120064
GO_CELL_LEADING_EDGE	385	0.475342	1.43439	0.0205339	0.119858	lamellipodium
GO_ACTIN_BASED_CELL_PROJECTION	197	0.459104	1.43389	0.0109649	0.119617
GO_GOLGI_ASSOCIATED_VESICLE	172	0.540902	1.43232	0.0230608	0.120656
GO_INTRINSIC_COMPONENT_OF_ORGANELLE_MEMBRANE	362	0.51999	1.42991	0.0125523	0.12267
GO_SERINE_THREONINE_PROTEIN_KINASE_COMPLEX	86	0.499489	1.42782	0.0329218	0.123556
GO_INTRINSIC_COMPONENT_OF_GOLGI_MEMBRANE	62	0.520273	1.42778	0.0346232	0.122463
GO_CYCLIN_DEPENDENT_PROTEIN_KINASE_HOLOENZYME_COMPLEX	41	0.545896	1.42687	0.0444915	0.122646
GO_HETEROTRIMERIC_G_PROTEIN_COMPLEX	28	0.535202	1.42495	0.0298507	0.123969
GO_AUTOPHAGOSOME_MEMBRANE	32	0.593289	1.42476	0.0588235	0.123139
GO_INTRINSIC_COMPONENT_OF_ENDOPLASMIC_RETICULUM_MEMBRANE	151	0.548574	1.42334	0.0389344	0.12389
GO_ER_TO_GOLGI_TRANSPORT_VESICLE_MEMBRANE	61	0.580769	1.42243	0.0542798	0.123846
GO_TERTIARY_GRANULE_LUMEN	55	0.531322	1.42112	0.0718816	0.124391
GO_FICOLIN_1_RICH_GRANULE_MEMBRANE	59	0.572748	1.42005	0.0856574	0.124741
GO_RUFFLE	165	0.51827	1.4195	0.030303	0.124378	lamellipodium
GO_FICOLIN_1_RICH_GRANULE	124	0.596984	1.41746	0.0551181	0.125601
GO_VACUOLAR_MEMBRANE	387	0.522379	1.41482	0.0375	0.127867
GO_ENDOPLASMIC_RETICULUM_SUBCOMPARTMENT	21	0.642632	1.4141	0.0457256	0.127649
GO_EXTERNAL_SIDE_OF_PLASMA_MEMBRANE	311	0.423431	1.41317	0.0236842	0.128002
GO_BLOC_COMPLEX	19	0.634711	1.41297	0.0492813	0.127262
GO_GOLGI_ASSOCIATED_VESICLE_MEMBRANE	109	0.555155	1.4127	0.0453608	0.126626
GO_SPECIFIC_GRANULE_MEMBRANE	89	0.557722	1.41242	0.0717391	0.125948
GO_FLEMMING_BODY	27	0.582926	1.41195	0.0606061	0.125626
GO_ENDOPLASMIC_RETICULUM_GOLGI_INTERMEDIATE_COMPARTMENT	118	0.560554	1.40917	0.0449898	0.128293
GO_DNA_HELICASE_COMPLEX	15	0.669064	1.40877	0.0626223	0.127775
GO_PROTEIN_PHOSPHATASE_TYPE_2A_COMPLEX	18	0.659158	1.40696	0.0564854	0.129405
GO_TRANS_GOLGI_NETWORK	220	0.503688	1.4067	0.037037	0.128754
GO_ORGANELLE_MEMBRANE_CONTACT_SITE	19	0.581809	1.40651	0.0794979	0.128063
GO_CENTRIOLAR_SATELLITE	28	0.549034	1.406	0.0460251	0.127668
GO_EXTRINSIC_COMPONENT_OF_PLASMA_MEMBRANE	160	0.437424	1.40549	0.00881057	0.127282
GO_PML_BODY	96	0.552594	1.40523	0.0306122	0.126614
GO_NEURON_TO_NEURON_SYNAPSE	333	0.425659	1.40473	0.00896861	0.126394
GO_M_BAND	29	0.481359	1.40377	0.0409836	0.126842	contractile fiber
GO_MYELIN_SHEATH	50	0.52465	1.40299	0.039501	0.127061
GO_PRESYNAPTIC_ACTIVE_ZONE	68	0.450827	1.40294	0.0289855	0.126208
GO_MYOFILAMENT	31	0.472093	1.40083	0.0197183	0.127575	contractile fiber
GO_PHOSPHATIDYLINOSITOL_3_KINASE_COMPLEX	26	0.548808	1.39987	0.0779221	0.127688
GO_LATE_ENDOSOME	237	0.505224	1.39964	0.0351967	0.127092
GO_LUMENAL_SIDE_OF_MEMBRANE	33	0.646225	1.39593	0.119048	0.130413
GO_NEURON_PROJECTION_CYTOPLASM	82	0.520684	1.39198	0.0616016	0.134321	cortex cytoplasm
GO_MICROBODY_LUMEN	50	0.542388	1.39068	0.0813008	0.135074
GO_TRANS_GOLGI_NETWORK_TRANSPORT_VESICLE	30	0.581976	1.39049	0.0724947	0.134447
GO_MIDBODY	160	0.510687	1.39011	0.0742188	0.134045
GO_RNA_POLYMERASE_COMPLEX	107	0.54448	1.38865	0.0896686	0.135417
GO_ESC_E_Z_COMPLEX	15	0.620708	1.38739	0.0882353	0.13595
GO_EXTRINSIC_COMPONENT_OF_MEMBRANE	281	0.44003	1.38739	0.023913	0.135063
GO_PHOTORECEPTOR_OUTER_SEGMENT_MEMBRANE	15	0.571376	1.38717	0.0759494	0.134362	lamellipodium
GO_COLLAGEN_CONTAINING_EXTRACELLULAR_MATRIX	399	0.384531	1.38663	0.0131234	0.134241
GO_NUCLEAR_SPECK	380	0.532446	1.38594	0.0749507	0.134417
GO_SNARE_COMPLEX	48	0.534778	1.38535	0.079918	0.134153
GO_COATED_VESICLE	277	0.500289	1.38399	0.0363248	0.134756
GO_AZUROPHIL_GRANULE_LUMEN	88	0.536263	1.38397	0.0977597	0.133933
GO_CELL_CELL_CONTACT_ZONE	68	0.465711	1.38368	0.0441177	0.133378	cell contact
GO_CLATHRIN_COATED_ENDOCYTIC_VESICLE_MEMBRANE	43	0.529651	1.3831	0.075594	0.133434
GO_HETEROCHROMATIN	74	0.525224	1.383	0.0844794	0.132713
GO_CLATHRIN_COATED_VESICLE	182	0.468815	1.38109	0.0363248	0.133945
GO_AP_TYPE_MEMBRANE_COAT_ADAPTOR_COMPLEX	43	0.568309	1.38105	0.0807087	0.133143
GO_EXTRINSIC_COMPONENT_OF_ORGANELLE_MEMBRANE	42	0.545759	1.38056	0.063745	0.132884
GO_COPI_COATED_VESICLE	24	0.665519	1.38015	0.0592885	0.132538
GO_PERICENTRIC_HETEROCHROMATIN	19	0.603977	1.37994	0.103376	0.132058
GO_PROTEIN_COMPLEX_INVOLVED_IN_CELL_ADHESION	35	0.502719	1.37904	0.0864745	0.132426
GO_NUCLEAR_MATRIX	107	0.514912	1.37788	0.0907298	0.133154
GO_PIGMENT_GRANULE	104	0.585835	1.37775	0.0686275	0.132541
GO_RNA_POLYMERASE_II_TRANSCRIPTION_FACTOR_COMPLEX	159	0.502496	1.37691	0.0553279	0.13276
GO_NUCLEAR_EUCHROMATIN	25	0.570375	1.3754	0.086	0.133871
GO_COPII_COATED_ER_TO_GOLGI_TRANSPORT_VESICLE	91	0.541611	1.37473	0.0843621	0.134086
GO_DESMOSOME	25	0.611978	1.37373	0.0899582	0.134598	cell contact
GO_PROTEIN_ACETYLTRANSFERASE_COMPLEX	91	0.563272	1.37312	0.0936255	0.134694
GO_NUCLEAR_MEMBRANE	285	0.488483	1.37214	0.056	0.135006
GO_PRESYNAPTIC_ACTIVE_ZONE_MEMBRANE	29	0.500577	1.372	0.0731707	0.134511
GO_ANCHORED_COMPONENT_OF_MEMBRANE	165	0.38559	1.36971	0.00638978	0.13664
GO_CLATHRIN_VESICLE_COAT	27	0.606665	1.3693	0.062753	0.136295
GO_MICROTUBULE	392	0.442716	1.36919	0.0530612	0.13566
GO_CELL_PROJECTION_MEMBRANE	330	0.404119	1.36791	0.00704225	0.136486	lamellipodium
GO_TRANSCRIPTION_FACTOR_COMPLEX	352	0.459783	1.36743	0.045738	0.136338
GO_AXON_CYTOPLASM	55	0.537177	1.36733	0.0767677	0.135714	cortex cytoplasm
GO_TRANSCRIPTION_ELONGATION_FACTOR_COMPLEX	45	0.58031	1.36449	0.0898204	0.138532
GO_IMMUNOLOGICAL_SYNAPSE	33	0.520727	1.36298	0.0890869	0.13939
GO_NUCLEAR_TRANSCRIPTION_FACTOR_COMPLEX	197	0.489572	1.36016	0.0808081	0.141828
GO_MICROTUBULE_END	27	0.555092	1.35811	0.0940695	0.143204
GO_PLASMA_MEMBRANE_BOUNDED_CELL_PROJECTION_CYTOPLASM	179	0.440466	1.35662	0.0528541	0.144143	cortex cytoplasm
GO_NUCLEAR_HETEROCHROMATIN	32	0.554554	1.35576	0.103718	0.144531
GO_TERTIARY_GRANULE_MEMBRANE	72	0.568197	1.35283	0.100642	0.147349
GO_CENTROSOME	477	0.475259	1.35195	0.0923695	0.147479
GO_HISTONE_DEACETYLASE_COMPLEX	68	0.556565	1.35118	0.073922	0.147821
GO_GLUTAMATERGIC_SYNAPSE	344	0.407136	1.34832	0.0410959	0.150026
GO_TRANSCRIPTION_FACTOR_TFIID_COMPLEX	38	0.542044	1.34782	0.108434	0.14989
GO_ENDOPLASMIC_RETICULUM_EXIT_SITE	25	0.584109	1.34705	0.102767	0.149913
GO_SPINDLE_MICROTUBULE	53	0.545282	1.34561	0.110187	0.150966
GO_FIBRILLAR_CENTER	129	0.505179	1.34534	0.117878	0.150429
GO_INHIBITORY_SYNAPSE	17	0.505526	1.34469	0.0817308	0.15038
GO_PSEUDOPODIUM	17	0.578802	1.34432	0.0912951	0.150165
GO_NEURON_PROJECTION_TERMINUS	134	0.404048	1.34417	0.0389972	0.149532
GO_RECYCLING_ENDOSOME	161	0.474368	1.34285	0.0759494	0.150492
GO_CYTOPLASMIC_MICROTUBULE	57	0.478421	1.34278	0.0749465	0.149804
GO_CONDENSED_NUCLEAR_CHROMOSOME	93	0.472085	1.3425	0.0891304	0.149453
GO_CELL_CELL_JUNCTION	434	0.420883	1.33899	0.0477223	0.152979	cell contact
GO_CONDENSED_CHROMOSOME	209	0.495803	1.33862	0.114823	0.152609
GO_H4_HISTONE_ACETYLTRANSFERASE_COMPLEX	39	0.593717	1.33803	0.107784	0.152451
GO_DENDRITE_CYTOPLASM	33	0.504128	1.33732	0.0867769	0.152549	cortex cytoplasm
GO_CLATHRIN_ADAPTOR_COMPLEX	27	0.584075	1.33548	0.0984252	0.153956
GO_VESICLE_COAT	55	0.598205	1.33511	0.0918164	0.153627
GO_TRANSCRIPTIONALLY_ACTIVE_CHROMATIN	23	0.597746	1.33356	0.123314	0.154773
GO_AUTOPHAGOSOME	88	0.509636	1.33288	0.0935551	0.154783
GO_CLATHRIN_COATED_ENDOCYTIC_VESICLE	61	0.485111	1.33215	0.0840708	0.1549
GO_AXON_PART	367	0.407932	1.33215	0.0522727	0.15418
GO_POSTSYNAPTIC_SPECIALIZATION_INTRACELLULAR_COMPONENT	21	0.543446	1.33157	0.11875	0.154039
GO_P_BODY	80	0.517314	1.33145	0.106122	0.153413
GO_H4_H2A_HISTONE_ACETYLTRANSFERASE_COMPLEX	19	0.640197	1.33093	0.125506	0.153384
GO_KINETOCHORE	123	0.531385	1.33066	0.152439	0.152951
GO_CLATHRIN_COAT_OF_COATED_PIT	19	0.607859	1.32735	0.0987654	0.156068
GO_MUSCLE_MYOSIN_COMPLEX	18	0.535858	1.32723	0.104121	0.155479
GO_COATED_MEMBRANE	93	0.543562	1.32723	0.097166	0.154769
GO_PRESYNAPTIC_ACTIVE_ZONE_CYTOPLASMIC_COMPONENT	16	0.543163	1.32694	0.117241	0.154434	cortex cytoplasm
GO_DISTAL_AXON	271	0.408265	1.32636	0.040724	0.154348
GO_APICAL_PART_OF_CELL	366	0.38191	1.32606	0.0241546	0.153978
GO_NUCLEAR_PERIPHERY	133	0.507644	1.32555	0.127745	0.15373
GO_CLATHRIN_COATED_PIT	66	0.495375	1.32511	0.0831601	0.153461
GO_CELL_SUBSTRATE_JUNCTION	397	0.50855	1.32469	0.113772	0.153235
GO_MHC_PROTEIN_COMPLEX	25	0.648507	1.32359	0.189691	0.153789
GO_9PLUS2_MOTILE_CILIUM	85	0.405054	1.32164	0.0423163	0.155816
GO_MAST_CELL_GRANULE	22	0.564285	1.32097	0.145414	0.155835
GO_NUCLEAR_ENVELOPE	440	0.468289	1.32016	0.106	0.156197
GO_SPINDLE	321	0.478553	1.31963	0.120654	0.156063
GO_PROTON_TRANSPORTING_TWO_SECTOR_ATPASE_COMPLEX	28	0.571855	1.31661	0.151515	0.158889
GO_CELL_CORTEX_REGION	40	0.491976	1.31509	0.0907173	0.159756	cortex cytoplasm
GO_ANCHORED_COMPONENT_OF_PLASMA_MEMBRANE	57	0.401653	1.31445	0.0364742	0.159726
GO_BASOLATERAL_PLASMA_MEMBRANE	213	0.399842	1.31438	0.0427136	0.159131
GO_OXIDOREDUCTASE_COMPLEX	101	0.549206	1.31144	0.169557	0.161701
GO_ENDOLYSOSOME	20	0.581152	1.31116	0.154812	0.16139
GO_MITOCHONDRIAL_MATRIX	438	0.496987	1.31105	0.145383	0.16084
GO_INTRINSIC_COMPONENT_OF_EXTERNAL_SIDE_OF_PLASMA_MEMBRANE	23	0.451472	1.31083	0.0814249	0.160369
GO_OUTER_MEMBRANE	190	0.479441	1.31	0.0934959	0.160623
GO_LATE_ENDOSOME_MEMBRANE	122	0.505269	1.30978	0.132924	0.160215
GO_ENDOPLASMIC_RETICULUM_TUBULAR_NETWORK	17	0.63651	1.30779	0.145631	0.161609
GO_MITOTIC_SPINDLE	96	0.496233	1.3075	0.147541	0.161229
GO_APICAL_PLASMA_MEMBRANE	302	0.377403	1.3072	0.0260417	0.16091
GO_INCLUSION_BODY	79	0.47845	1.30696	0.115619	0.160511
GO_CULLIN_RING_UBIQUITIN_LIGASE_COMPLEX	149	0.481226	1.30653	0.138833	0.16032
GO_U5_SNRNP	21	0.613722	1.30649	0.127016	0.159697
GO_EUCHROMATIN	33	0.533888	1.3061	0.120654	0.159453
GO_CHROMOSOMAL_REGION	327	0.485641	1.30488	0.14898	0.160206
GO_PERIKARYON	123	0.386613	1.30384	0.0522193	0.160843
GO_INTRACILIARY_TRANSPORT_PARTICLE	27	0.520499	1.3018	0.134855	0.162475
GO_COSTAMERE	19	0.544454	1.30077	0.173387	0.163138
GO_EXTRINSIC_COMPONENT_OF_CYTOPLASMIC_SIDE_OF_PLASMA_MEMBRANE	85	0.438095	1.30008	0.0923423	0.163199
GO_SARCOLEMMA	135	0.39122	1.29906	0.0639386	0.163872
GO_CUL3_RING_UBIQUITIN_LIGASE_COMPLEX	37	0.529697	1.29893	0.125532	0.163353
GO_DENDRITIC_SHAFT	34	0.447945	1.29744	0.0904393	0.164329
GO_CHROMOSOME_TELOMERIC_REGION	152	0.475253	1.29652	0.158103	0.164647
GO_SPINDLE_POLE	155	0.482137	1.29558	0.154639	0.165018
GO_POSTSYNAPTIC_DENSITY_INTRACELLULAR_COMPONENT	17	0.546491	1.29456	0.156576	0.165516
GO_FILOPODIUM_TIP	17	0.523589	1.29376	0.153689	0.165771
GO_RIBONUCLEOPROTEIN_GRANULE	210	0.497405	1.29364	0.142	0.165245
GO_NUCLEOLAR_PART	173	0.490424	1.29159	0.190751	0.167101
GO_COPI_COATED_VESICLE_MEMBRANE	17	0.657962	1.29149	0.148515	0.166565
GO_SAGA_TYPE_COMPLEX	27	0.561922	1.28963	0.176113	0.167987
GO_INTRACILIARY_TRANSPORT_PARTICLE_B	19	0.543124	1.28818	0.151899	0.168952
GO_INO80_TYPE_COMPLEX	24	0.594312	1.28809	0.178571	0.168442
GO_REPLISOME	28	0.562574	1.28683	0.197917	0.168967
GO_BASEMENT_MEMBRANE	91	0.39564	1.28581	0.0737914	0.169431
GO_ESCRT_COMPLEX	27	0.59198	1.28558	0.201597	0.169122
GO_SM_LIKE_PROTEIN_FAMILY_COMPLEX	104	0.495892	1.28416	0.188259	0.169963
GO_CHROMOSOME_CENTROMERIC_REGION	180	0.505144	1.28413	0.185031	0.169359
GO_NUCLEAR_CHROMOSOME_TELOMERIC_REGION	117	0.48363	1.28281	0.162325	0.1703
GO_APICAL_JUNCTION_COMPLEX	136	0.449681	1.2826	0.137421	0.169967	cell contact
GO_CONDENSED_CHROMOSOME_CENTROMERIC_REGION	105	0.512949	1.28116	0.197095	0.170813
GO_CYTOCHROME_COMPLEX	26	0.623602	1.28006	0.221569	0.171468
GO_CUL4_RING_E3_UBIQUITIN_LIGASE_COMPLEX	31	0.561181	1.27975	0.20983	0.171127
GO_PROTEASOME_CORE_COMPLEX	20	0.647301	1.2794	0.169625	0.17102
GO_PRESYNAPTIC_MEMBRANE	159	0.379169	1.27905	0.071066	0.170834
GO_ENDOPEPTIDASE_COMPLEX	64	0.609216	1.27782	0.186879	0.171587
GO_DNA_PACKAGING_COMPLEX	111	0.492944	1.27639	0.185654	0.172499
GO_NUCLEAR_MEMBRANE_PART	15	0.570219	1.27423	0.165577	0.17431
GO_GROWTH_CONE_PART	15	0.55609	1.27419	0.14959	0.173756
GO_MYOSIN_COMPLEX	65	0.416429	1.27404	0.0989011	0.173337
GO_NUCLEAR_REPLICATION_FORK	42	0.54322	1.27047	0.205882	0.176685
GO_UBIQUITIN_LIGASE_COMPLEX	269	0.471521	1.26806	0.185771	0.17881
GO_POSTSYNAPTIC_CYTOSOL	17	0.583404	1.26751	0.178926	0.178965
GO_ORGANELLE_INNER_MEMBRANE	468	0.496865	1.26688	0.215139	0.179103
GO_REPLICATION_FORK	66	0.517648	1.26679	0.214724	0.178528
GO_TRANS_GOLGI_NETWORK_MEMBRANE	87	0.482166	1.26666	0.159091	0.178046
GO_MRNA_CLEAVAGE_FACTOR_COMPLEX	20	0.582395	1.2665	0.224852	0.177629
GO_ROUGH_ENDOPLASMIC_RETICULUM	82	0.471289	1.26539	0.191753	0.178345
GO_ATPASE_DEPENDENT_TRANSMEMBRANE_TRANSPORT_COMPLEX	22	0.482339	1.26527	0.178947	0.177857
GO_ORGANELLE_ENVELOPE_LUMEN	82	0.516772	1.26387	0.212245	0.178795
GO_RETROMER_COMPLEX	20	0.589498	1.26188	0.204819	0.180397
GO_SPERM_PRINCIPAL_PIECE	20	0.462363	1.25938	0.150463	0.182529
GO_SIN3_TYPE_COMPLEX	15	0.603711	1.25839	0.184426	0.182912
GO_MITOCHONDRIAL_MEMBRANE_PART	184	0.526702	1.25837	0.25239	0.18233
GO_NON_MOTILE_CILIUM	130	0.358322	1.25624	0.053012	0.183981
GO_MICROTUBULE_ORGANIZING_CENTER_PART	168	0.438747	1.25608	0.185185	0.183495
GO_CENTRIOLE	125	0.444816	1.25575	0.188017	0.183327
GO_NUCLEAR_TRANSCRIPTIONAL_REPRESSOR_COMPLEX	28	0.541247	1.25407	0.204365	0.184798
GO_PEPTIDASE_COMPLEX	87	0.579664	1.25405	0.217742	0.184199
GO_PROTON_TRANSPORTING_V_TYPE_ATPASE_COMPLEX	25	0.554039	1.25366	0.216327	0.184034
GO_RNA_POLYMERASE_II_CORE_COMPLEX	15	0.604145	1.25357	0.202358	0.183522
GO_MICROTUBULE_ASSOCIATED_COMPLEX	146	0.422775	1.25305	0.152361	0.183451
GO_SITE_OF_POLARIZED_GROWTH	160	0.418473	1.25184	0.152577	0.184345
GO_MEDIATOR_COMPLEX	36	0.522191	1.25171	0.193483	0.183908
GO_INTRINSIC_COMPONENT_OF_MITOCHONDRIAL_OUTER_MEMBRANE	21	0.570618	1.25049	0.207171	0.18457
GO_FILOPODIUM	97	0.427605	1.25035	0.125532	0.18408
GO_PHAGOPHORE_ASSEMBLY_SITE	29	0.571332	1.24913	0.241517	0.184771
GO_SYNAPTIC_MEMBRANE	421	0.347859	1.2479	0.0828571	0.185452
GO_HISTONE_METHYLTRANSFERASE_COMPLEX	88	0.489069	1.24721	0.220729	0.18557
GO_INTERCALATED_DISC	51	0.425604	1.24628	0.157676	0.185962
GO_APICOLATERAL_PLASMA_MEMBRANE	17	0.55608	1.24623	0.210417	0.185428
GO_9PLUS0_NON_MOTILE_CILIUM	101	0.359894	1.24401	0.0562061	0.187601
GO_TERMINAL_BOUTON	52	0.412637	1.24311	0.141274	0.187994
GO_ANAPHASE_PROMOTING_COMPLEX	21	0.560779	1.2428	0.219959	0.187697
GO_SCF_UBIQUITIN_LIGASE_COMPLEX	59	0.486403	1.24243	0.178344	0.187512
GO_INTRINSIC_COMPONENT_OF_MITOCHONDRIAL_MEMBRANE	67	0.5175	1.24192	0.222664	0.187384
GO_CLATHRIN_COAT	45	0.502912	1.24012	0.187755	0.188856
GO_EXOSOME_RNASE_COMPLEX_	25	0.573239	1.23871	0.243852	0.189802
GO_SPLICEOSOMAL_COMPLEX	168	0.545576	1.23572	0.265896	0.192584
GO_GOLGI_CIS_CISTERNA	26	0.467653	1.23523	0.187123	0.192353
GO_TRANSPORTER_COMPLEX	328	0.350216	1.23424	0.0686275	0.192663
GO_FILOPODIUM_MEMBRANE	18	0.463296	1.23147	0.159915	0.194944
GO_METHYLTRANSFERASE_COMPLEX	113	0.495677	1.22995	0.252427	0.195929
GO_DNA_REPLICATION_FACTOR_A_COMPLEX	16	0.551042	1.22994	0.236735	0.195336
GO_PLASMA_MEMBRANE_RECEPTOR_COMPLEX	186	0.360704	1.22975	0.0795455	0.194971
GO_CATION_TRANSPORTING_ATPASE_COMPLEX	15	0.50942	1.22937	0.201735	0.194791
GO_MLL1_2_COMPLEX	29	0.545948	1.22684	0.243564	0.196807
GO_CILIARY_PLASM	97	0.380199	1.22656	0.149221	0.196527
GO_POSTSYNAPTIC_MEMBRANE	316	0.346451	1.22652	0.0903427	0.195954
GO_CILIARY_BASAL_BODY	105	0.418714	1.22614	0.171306	0.195719
GO_PHAGOCYTIC_CUP	22	0.517146	1.226	0.217949	0.195261
GO_NUCLEAR_UBIQUITIN_LIGASE_COMPLEX	42	0.504811	1.22559	0.233792	0.195144
GO_GABA_RECEPTOR_COMPLEX	20	0.480602	1.22466	0.179487	0.195373
GO_COHESIN_COMPLEX	15	0.541558	1.22406	0.222222	0.195407
GO_INNER_MITOCHONDRIAL_MEMBRANE_PROTEIN_COMPLEX	97	0.56949	1.22337	0.289827	0.195497
GO_NUCLEOID	39	0.552022	1.2217	0.268245	0.196426
GO_CYTOSOLIC_PART	231	0.508379	1.21752	0.275	0.200111
GO_SPLICEOSOMAL_TRI_SNRNP_COMPLEX	42	0.519891	1.21455	0.257545	0.203046
GO_SEX_CHROMOSOME	28	0.509224	1.21411	0.246	0.202979
GO_ANCHORED_COMPONENT_OF_EXTERNAL_SIDE_OF_PLASMA_MEMBRANE	18	0.431892	1.21164	0.144737	0.205241
GO_DNA_REPAIR_COMPLEX	38	0.476678	1.20776	0.238372	0.20882
GO_INTERMEDIATE_FILAMENT_CYTOSKELETON	234	0.369097	1.20602	0.173824	0.210024
GO_INTRINSIC_COMPONENT_OF_MITOCHONDRIAL_INNER_MEMBRANE	38	0.529837	1.20251	0.292731	0.213563
GO_CAJAL_BODY	72	0.43508	1.19976	0.228632	0.215772
GO_CILIARY_TIP	44	0.446497	1.19871	0.218814	0.216373
GO_RESPIRASOME	82	0.582409	1.1969	0.319149	0.217711
GO_RESPIRATORY_CHAIN_COMPLEX	70	0.590942	1.19379	0.312016	0.22028
GO_U12_TYPE_SPLICEOSOMAL_COMPLEX	25	0.570592	1.19289	0.310547	0.220744
GO_CYTOPLASMIC_STRESS_GRANULE	59	0.534002	1.19287	0.290258	0.220156
GO_GAMMA_TUBULIN_COMPLEX	20	0.514688	1.19141	0.255624	0.221429
GO_CONDENSED_NUCLEAR_CHROMOSOME_CENTROMERIC_REGION	21	0.542307	1.18936	0.298507	0.223198
GO_SPERM_PART	176	0.349209	1.18888	0.140143	0.223016
GO_RNA_POLYMERASE_III_COMPLEX	17	0.559099	1.1875	0.312757	0.223996
GO_CYTOPLASMIC_DYNEIN_COMPLEX	20	0.537192	1.18442	0.287402	0.226818
GO_TIGHT_JUNCTION	124	0.417066	1.18243	0.239407	0.228306
GO_AXON_INITIAL_SEGMENT	20	0.485499	1.18203	0.238806	0.228033
GO_MITOCHONDRIAL_PROTEIN_COMPLEX	221	0.520397	1.18202	0.372361	0.227419
GO_CILIARY_PART	397	0.343047	1.1768	0.139013	0.232821
GO_POTASSIUM_CHANNEL_COMPLEX	97	0.359786	1.17299	0.168831	0.236341
GO_INVADOPODIUM	15	0.492703	1.17182	0.261134	0.237079
GO_FILAMENTOUS_ACTIN	24	0.430485	1.16991	0.232179	0.238457
GO_U2_TYPE_SPLICEOSOMAL_COMPLEX	80	0.532611	1.16883	0.350294	0.239188
GO_SMALL_SUBUNIT_PROCESSOME	33	0.517885	1.16697	0.331384	0.240562
Gene sets highlighted are ones comprising the clusters highlighted in Figure 8a, with different colors indicating different clusters.
